# Supplementary material for: A novel, species-specific, real-time PCR assay for the detection of the emerging zoonotic parasite Ancylostoma ceylanicum in human stool
Source: PLoS Negl Trop Dis. 2017 Jul 10;11(7):e0005734. doi: 10.1371/journal.pntd.0005734 (PMC5519186; doi:10.1371/journal.pntd.0005734)
Supplement: S1 Table — (XLSX) [file pntd.0005734.s002.xlsx]

## Sheet: Sheet1
Supporting Table 1. Ancylostoma spp. mixed infections and average Ct values from real-time PCR testing for A. ceylanicum
Sample I.D.	Ancylostoma ceylanicum	Ancylostoma duodenale	Ancylostoma caninum	Final Volume	Real-time PCR assay (average Ct values)
A	4 ng	4 ng	4 ng	12 ul	14
B	400 pg	4 ng	4 ng	12 ul	17
C	40 pg	4 ng	4 ng	12 ul	20
D	4 pg	4 ng	4 ng	12 ul	24
E	400 fg	4 ng	4 ng	12 ul	27
F	40 fg	4 ng	4 ng	12 ul	31
G	4 fg	4 ng	4 ng	12 ul	not detected
H	-	4 ng	4 ng	8 ul	not detected
I (+)	2ng	-	-	7 ul	12
J (NTC)	-	-	-	7 ul	non detected
