# Supplementary material for: A novel, species-specific, real-time PCR assay for the detection of the emerging zoonotic parasite Ancylostoma ceylanicum in human stool
Source: PLoS Negl Trop Dis. 2017 Jul 10;11(7):e0005734. doi: 10.1371/journal.pntd.0005734 (PMC5519186; doi:10.1371/journal.pntd.0005734)
Supplement: S2 Table — DNA extracts from Timor-Leste were tested from two separate laboratories (QIMR, Australia and Smith College, USA) in duplicate using real-time PCR assays specific for Ancylostoma duodenale and Ancylostoma ceylanicum. The average Ct values from the assays are shown in this table; "-" indicates that infection was not present. (XLSX) [file pntd.0005734.s003.xlsx]

## Sheet: S2 table
Supporting Table 2. Average Ct values from real-time PCR testing for A.duodenale and A. ceylanicum with samples from Timor-Leste
Sample No.	Real-time PCR assay (average Ct values per sample replicate tested are listed)
	QIMR assay	Smith assays
	Ancylostoma spp.	Ancylostoma duodenale		Ancylostoma ceylanicum
3	-	-		-
4	-	-		-
5	-	-		-
6	-	-		-
7	-	-		-
8	21	-		18
9	-	-		-
10	-	-		-
11	-	-		-
12	-	-		-
13	22	-		19
14	-	-		-
15	-	-		-
16	-	-		-
17	-	-		-
18	35	-		-
19	-	-		-
20	22	-		18
25	23	-		22
26	-	-		-
27	-	-		-
28	-	-		-
29	22	-		20
30	25	-		24
31	-	-		-
32	-	-		-
33	22	-		19
34	-	-		-
35	-	-		-
36	-	-		-
37	-	-		-
38	-	-		-
39	23	-		20
40	21	-		18
41	-	-		-
42	-	-		-
43	25	-		22
44	-	-		-
45	-	-		-
46	20	-		18
47	-	-		-
48	-	-		-
49	-	-		-
50	-	-		-
51	-	-		-
52	-	-		-
53	-	-		-
54	-	-		-
55	-	-		-
56	23	-		19
57	26	-		22
58	-	-		-
59	-	-		-
60	-	-		-
61	-	-		-
62	26	-		23
63	-	-		-
64	-	-		-
65	-	-		-
66	22	-		19
67	-	-		-
68	21	-		19
70	-	-		-
71	-	-		-
72	21	-		19
73	-	-		-
74	20	-		15
75	-	-		-
76	-	-		-
77	27	-		23
79	21	-		20
80	23	-		22
81	-	-		-
82	-	-		-
83	-	-		-
