# Supplementary material for: A novel, species-specific, real-time PCR assay for the detection of the emerging zoonotic parasite Ancylostoma ceylanicum in human stool
Source: PLoS Negl Trop Dis. 2017 Jul 10;11(7):e0005734. doi: 10.1371/journal.pntd.0005734 (PMC5519186; doi:10.1371/journal.pntd.0005734)
Supplement: S3 Table — DNA extracts from Orán, Argentina, were tested from two separate laboratories (Baylor College of Medicine (BCM), USA and Smith College, USA) in duplicate using real-time PCR assays specific for A. duodenale and A. ceylanicum. The average Ct values from the testing are shown in this table; "-" indicates that infection was not present. (XLSX) [file pntd.0005734.s004.xlsx]

## Sheet: S3 Table
Supporting Table 3. Average Ct values from real-time PCR testing for A.duodenale and A. ceylanicum with samples from Orán, Argentina
Sample No.	Real-time PCR assay (Average Ct values per sample replicate tested are listed)
	ΒCM assay		Smith assays
	Ancylostoma duodenale		Ancylostoma duodenale	Ancylostoma ceylanicum
6	32		34	-
7	29		33	-
10	30		37	-
11	29		33	-
13	-		34	-
36	32		32	-
37	27		25	-
38	34		33	-
